# Supplementary material for: Carvacrol and Streptomycin in Combination Weaken Streptomycin Resistance in Pectobacterium carotovorum subsp. carotovorum
Source: Plants (Basel). 2025 Mar 14;14(6):908. doi: 10.3390/plants14060908 (PMC11944609; doi:10.3390/plants14060908)
Supplement: Supplementary file 1 [file plants-14-00908-s001.zip]

Archive with 1 entries (1 files):
- plants-3471055-supplementary.pdf
